# Supplementary material for: Integrative Taxonomic Approach for Describing a New Cryptic Species of Bush Frog (Raorchestes: Anura: Rhacophoridae) from the Western Ghats, India
Source: PLoS One. 2016 Mar 2;11(3):e0149382. doi: 10.1371/journal.pone.0149382 (PMC4774957; doi:10.1371/journal.pone.0149382)
Supplement: S1 Table — (XLSX) [file pone.0149382.s001.xlsx]

## Sheet: 16S rRNA gene
Name	Accession number
Rhacophorus malabaricus	AB167928
R.nerostagona	JX092688
R.nerostagona	JX092661
R.beddomii	JX092653
R.graminirupes	JX092649
R.munnarensis	JX092655
R.munnarensis	KM596530
R.chlorosomma	JX092681
R.chromasynchysi	JX092667
R.blandus	JX092660
R.aghastyaensis	JX092723
R.leucolatus	JX092669
R.manohari	JX092674
R.archeos	JX092675
R.chalazodes	JX092676
R.crustai	JX092677
R.indigo	JX092678
R.johnceei	JX092679
R.tuberohumerus	JX092697
R.echinatus	JX092696
R.akroparallagi	KM596531
R.akroparallagi	KM596541
R.glandulosus	JX092665
R.bobingeri	KM596553
R.bombayensis	JX092657
R.kaikatti	JX092718
R.chotta	JX092656.
R.coonoorensis	JX092716
R.travancoricus	JX092721
R.luteolus	JX092659
R.charius	JX092691
R.charius	JX092707.
R.ponmudi	KM596576
R.ponmudi	JX092651
R.sushili	JX092684
R.griet	JX092654
R.signatus	EU450000
R.signatus	JX092664
R.tinniens	JX092715
R.tinniens	JX092663
R.marki	JX092719
R.anili	JX092700
R.ochlandrae	JX092666
R.flaviocularis	JX092682
R.resplendens	JX092683
R.jayarami	KM596578
R.theurkaufi	JX092693
R.flaviventris*	JX092694
R.kakachi	JX092695
R.kadalarensis	JX092702
R.kadalarensis	JX092701
R.primarrumfi	JX092717
R.primarrumfi	KM596575
R.uthamani	JX092722
R.aureus	KM596540
R.ravii	JX092670
R.hassanensis*	JX092690
R.dubois	KM596547
R.ghatei	JX092687.
* Following Abraham et al [39] R. emeraldi is synonym with R. flaviventris and R. montanus is synonym with R. hassanensis
