# Supplementary material for: Integrative Taxonomic Approach for Describing a New Cryptic Species of Bush Frog (Raorchestes: Anura: Rhacophoridae) from the Western Ghats, India
Source: PLoS One. 2016 Mar 2;11(3):e0149382. doi: 10.1371/journal.pone.0149382 (PMC4774957; doi:10.1371/journal.pone.0149382)
Supplement: S2 Table — (XLSX) [file pone.0149382.s002.xlsx]

## Sheet: ND1 gene
Species	Accession number
R.kakachi	JX092912
R.resplendens	JX092905
R.archeos	JX092862
R.flaviventris*	JX092884
R.uthamani	JX092918
R.theurkaufi	JX092914
R.echinatus	JX092909.
R.primarrumfi	JX092904
R.primarrumfi	JX092857
R.ochlandrae	JX092902
R.nerostagona	JX092900.
R.nerostagona	JX092901
R.munnarensis	JX092899
R.munnarensis	EU450051
R.manohari	JX092895
R.charius	EU450043
R.charius	JX092870
R.kadalarensis	JX092889
R.kadalarensis	JX092868
R.johnceei	JX092888
R.indigo	JX092886
R.flaviocularis	JX092880.
R.crustai	JX092877
R.chromosynchysi	JX092872
R.chalazodes	JX092869
R.anili	JX092863
R.aghastyaensis	JX092859
R.ghatei	JX092852
R.leucolatus	JX092908
R.chlorosomma	JX092853.
R.graminirupes	EU450050
R.akroparallagi	EU450039.
R.akroparallagi	EU450062
R.bombayensis	EU450054
R.duboisi	EU450032
R.bobingeri	EU450049
R.jayarami	EU450057
R.tuberohumerus	EU450040
R.signatus	EU450036
R.signatus	JX092907
R.kaikatti	EU450055
R.tinniens	EU450037
R.tinniens	JX092858
R.chotta	EU 450056
R.beddomii	EU450065
R.glandulosus	EU450063
R.travancoricus	EU450061
R.coonoorensis	EU450035
R.luteolus	EU450041
R.sushili	EU450059
R.hassanensis*	JX092898
Rhacophorus malabaricus	AY948724
R.ravii	JX092873
R.ponmudi	EU450066
R.ponmudi	EU450047
R.griet	EU450033
R.marki	EU450060
R.blandus	JX092854
R.aureus	JX092882
* Following Abraham et al [39] R. emeraldi is synonym with R. flaviventris and R. montanus is synonym with R. hassanensis
