# Supplementary material for: Integrative Taxonomic Approach for Describing a New Cryptic Species of Bush Frog (Raorchestes: Anura: Rhacophoridae) from the Western Ghats, India
Source: PLoS One. 2016 Mar 2;11(3):e0149382. doi: 10.1371/journal.pone.0149382 (PMC4774957; doi:10.1371/journal.pone.0149382)
Supplement: S3 Table — (XLSX) [file pone.0149382.s003.xlsx]

## Sheet: S4 Table. Compartive material
Type materials and other voucher specimens examined
Species	Type series examined					Reference
Raorchestes agasthyaensis Zachariah, Dinesh, Kunhikrishnan, Das, Raju, Radhakrishnan, Palot, and Kalesh, 2011	ZSI/WGRC V/A/830	ZSI/WGRC V/A/831
Raorchestes akroparallagi (Biju and Bossuyt, 2009)	BNHS 4387
Raorchestes anili (Biju and Bossuyt, 2006)	BNHS 4535
Raorchestes annandalii (Boulenger, 1906)						27
Raorchestes archeos Vijayakumar, Dinesh, Prabhu, and Shanker, 2014	ZSI/WGRC/V/A/865
Raorchestes aureus Vijayakumar, Dinesh, Prabhu, and Shanker, 2014	ZSI/WGRC/V/A/867
Raorchestes beddomii (Günther, 1876)						20
Raorchestes blandus Vijayakumar, Dinesh, Prabhu, and Shanker, 2014	ZSI/WGRC/V/A/869
Raorchestes bobingeri (Biju and Bossuyt, 2005)	BNHS 4272
Raorchestes bombayensis (Annandale, 1919)	ZSIC V/A 18288
Raorchestes chalazodes (Günther, 1876)						20
Raorchestes charius (Rao, 1937)	BNHS 4420					20
Raorchestes chlorosomma (Biju and Bossuyt, 2009)	BNHS 4425
Raorchestes chotta (Biju and Bossuyt, 2009)	BNHS 4427
Raorchestes chromasynchysi (Biju and Bossuyt, 2009)	BNHS 4433
Raorchestes coonoorensis (Biju and Bossuyt, 2009)	BNHS 4444
Raorchestes crustai Zachariah, Dinesh, Kunhikrishnan, Das, Raju, Radhakrishnan, Palot, and Kalesh, 2011	ZSI/WGRC V/A/847	ZSI/WGRC V/A/848
Raorchestes dubois (Biju and Bossuyt, 2006)	BNHS 4251
Raorchestes echinatus Vijayakumar, Dinesh, Prabhu, and Shanker, 2014	ZSI/WGRC/V/A/871
Raorchestes flaviocularis Vijayakumar, Dinesh, Prabhu, and Shanker, 2014	ZSI/WGRC/V/A/875
Raorchestes flaviventris (Boulenger, 1882)						21,39
Raorchestes ghatei Padhye, Sayyed, Jadhav, and Dahanukar, 2013	BNHS 5579
Raorchestes glandulosus (Jerdon, 1853)	BNHS 4453	BNHS 4454				20
Raorchestes graminirupes (Biju and Bossuyt, 2005)	BNHS 4264–6	BNHS 4587
Raorchestes griet (Bossuyt, 2002)	BNHS 4457
Raorchestes gryllus (Smith, 1924)						31
Raorchestes hassanensis Dutta, 1985						37,38,39
Raorchestes indigo Vijayakumar, Dinesh, Prabhu, and Shanker, 2014	ZSI/WGRC/V/A/877
Raorchestes jayarami (Biju and Bossuyt, 2009)	BNHS 4459
Raorchestes johnceei Zachariah, Dinesh, Kunhikrishnan, Das, Raju, Radhakrishnan, Palot, and Kalesh, 2011	ZSI/WGRC V/A/845	ZSI/WGRC V/A/846
Raorchestes kadalarensis Zachariah, Dinesh, Kunhikrishnan, Das, Raju, Radhakrishnan, Palot, and Kalesh, 2011	ZSI/WGRC V/A/832	ZSI/WGRC V/A/833
Raorchestes kaikatti (Biju and Bossuyt, 2009)	BNHS 4557	BNHS 4465	BNHS 4417	BNHS 4466
Raorchestes kakachi Seshadri, Gururaja, and Aravind, 2012	ZSI/WGRC/V/A/857	ZSI/WGRC/V/A/858–859
Raorchestes leucolatus Vijayakumar, Dinesh, Prabhu, and Shanker, 2014	ZSI/WGRC/V/A/879
Raorchestes longchuanensis (Yang and Li, 1978)						32,33,34
Raorchestes luteolus (Kuramoto and Joshy, 2003)	BNHS 4191
Raorchestes manipurensis (Mathew and Sen, 2009)						28
Raorchestes manohari Zachariah, Dinesh, Kunhikrishnan, Das, Raju, Radhakrishnan, Palot, and Kalesh, 2011	ZSI/WGRC V/A/828	ZSI/WGRC
Raorchestes marki (Biju and Bossuyt, 2009)	BNHS 4537
Raorchestes menglaensis (Kou, 1990)						32,35
Raorchestes munnarensis (Biju and Bossuyt, 2009)	BNHS 4481
Raorchestes nerostagona (Biju and Bossuyt, 2005)	BNHS 4244
Raorchestes ochlandrae (Gururaja, Dinesh, Palot, Radhakrishnan, and Ramachandra, 2007)	ZSI/WGRC V/A/632–7
Raorchestes parvulus (Boulenger, 1893)						36
Raorchestes ponmudi (Biju and Bossuyt, 2005)	BNHS 4257
Raorchestes primarrumpfi Vijayakumar, Dinesh, Prabhu, and Shanker, 2014	ZSI/WGRC/V/A/881
Raorchestes ravii Zachariah, Dinesh, Kunhikrishnan, Das, Raju, Radhakrishnan, Palot, and Kalesh, 2011	ZSI/WGRC V/A/840	ZSI/WGRC V/A/841
Raorchestes resplendens Biju, Shouche, Dubois, Dutta, and Bossuyt, 2010	ZSI/SRC VA 1106	BNHS 4087
Raorchestes sahai (Sarkar and Ray, 2006)						29
Raorchestes shillongensis (Pillai and Chanda, 1973)						30
Raorchestes signatus (Boulenger, 1882)	BNHS 4487
Raorchestes sushili (Biju and Bossuyt, 2009)	BNHS 4544
Raorchestes terebrans (Das and Chanda, 1998)						26
Raorchestes theuerkaufi Zachariah, Dinesh, Kunhikrishnan, Das, Raju, Radhakrishnan, Palot, and Kalesh, 2011	ZSI/WGRC V/A/836	ZSI/WGRC V/A/837A	ZSI/WGRC V/A/837B
Raorchestes thodai Zachariah, Dinesh, Kunhikrishnan, Das, Raju, Radhakrishnan, Palot, and Kalesh, 2011	ZSI/WGRC V/A/838	ZSI/WGRC V/A/839
Raorchestes tinniens (Jerdon, 1854)	BNHS 4496
Raorchestes travancoricus (Boulenger, 1891)	BNHS 4592
Raorchestes tuberohumerus (Kuramoto and Joshy, 2003)	BNHS 4194
Raorchestes uthamani Zachariah, Dinesh, Kunhikrishnan, Das, Raju, Radhakrishnan, Palot, and Kalesh, 2011	ZSI/WGRC V/A/834	ZSI/WGRC V/A/835.
Synonyms
1. Raorchestes emeraldi	ZSI/WGRC/V/A/873					21
2. Philautus luteolus	BNHS 4510					40
3. Philautus montanus						37,38,39
