# Supplementary material for: Integrative Taxonomic Approach for Describing a New Cryptic Species of Bush Frog (Raorchestes: Anura: Rhacophoridae) from the Western Ghats, India
Source: PLoS One. 2016 Mar 2;11(3):e0149382. doi: 10.1371/journal.pone.0149382 (PMC4774957; doi:10.1371/journal.pone.0149382)
Supplement: S4 Table — (XLSX) [file pone.0149382.s004.xlsx]

## Sheet: Sheet1
Species	R.malabaricus	R.beddomii	R.tuberohumerus	R.akroparallagi	R.akroparallagi	R.glandulosus	R.nerostagona	R.nerostagona	R.bobingeri	R.graminirupes	R.munnarensis	R.munnarensis	R.chlorosomma	R.chromasynchysi	R.bombayensis	R.kaikatti	R.chotta	R.coonoorensis	R.travancoricus	R.luteolus	R.charius	R.charius	R.ponmudi	R.ponmudi	R.sushili	R.griet	R.signatus	R.signatus	R.tinniens	R.tinniens	R.honnametti	R.honnametti	R.anili	R.marki	R.blandus	R.aghastyaensis	R.ochlandrae	R.leucolatus	R.manohari	R.archeos	R.chalazodes	R.crustai	R.indigo	R.johnceei	R.flaviocularis	R.resplendens	R.jayarami	R.ghatei	R.theurkaufi
R.beddomii	21.5348
R.tuberohumerus	22.0974	10.5636
R.akroparallagi	25.1015	12.3569	14.4528
R.akroparallagi	23.6227	10.8434	13.1254	1.96664
R.glandulosus	23.7401	11.1066	13.3971	12.3012	10.7898
R.nerostagona	24.149	15.0099	16.2809	13.3033	12.2686	13.3381
R.nerostagona	24.1999	14.4528	15.4382	13.5729	12.2686	13.0686	1.7483
R.bobingeri	20.448	9.06967	12.0896	10.5	9.27818	8.32669	13.8816	13.3381
R.graminirupes	22.7656	9.34195	11.5773	10.2569	8.78655	8.5353	14.1766	13.9018	8.2853
R.munnarensis	22.1464	6.37785	11.0509	12.896	10.8434	13.3163	13.0866	13.3569	10.8434	9.85742
R.munnarensis	22.1464	6.13572	10.5301	13.441	11.3711	13.04	13.3569	13.0866	10.8434	9.59902	1.08937
R.chlorosomma	24.316	8.3421	10.5146	11.0182	9.78839	11.9741	11.8056	11.5097	9.05397	10.098	8.3421	8.3421
R.chromasynchysi	22.4041	9.89689	11.0509	13.7157	12.9885	12.1733	13.9018	13.6286	9.29289	9.85742	9.37875	9.63715	8.84843
R.bombayensis	21.8155	11.3711	2.86737	14.7541	13.1461	13.9681	15.1798	14.3533	11.8425	12.1297	10.8068	10.2874	10.5301	10.5464
R.kaikatti	22.1464	11.7046	10.7584	12.896	11.9044	12.9405	12.5504	12.2845	12.1733	10.0796	8.57858	9.34195	8.81586	7.08593	10.0005
R.chotta	23.4227	10.1372	10.7737	12.0708	10.5636	13.238	13.649	12.836	11.9268	10.3584	9.32477	9.83892	10.0796	10.098	10.0146	8.31208
R.coonoorensis	21.2095	13.6704	12.8178	14.1163	13.649	14.3903	14.8341	14.5616	13.3381	12.5504	13.3971	12.8551	13.923	11.0341	12.036	10.744	12.0047
R.travancoricus	26.5003	11.9741	12.8751	12.053	11.3318	14.3218	13.3569	13.5905	12.9405	13.2893	11.4365	11.7046	7.34456	11.1698	13.441	10.0796	10.3212	14.4528
R.luteolus	24.8967	9.87674	12.6258	11.5417	10.8247	14.6309	13.3766	13.6091	11.6163	11.1479	10.3989	10.6621	6.13572	10.1372	12.6468	9.58118	7.55385	13.3766	3.56533
R.charius	22.7937	12.0896	12.0199	14.1163	13.6091	14.4311	15.9777	15.142	11.8056	13.1254	12.8551	12.5863	14.4755	11.0341	12.836	12.5863	12.6056	9.50443	13.6286	13.3766
R.charius	23.4227	12.0896	12.0199	14.6658	13.6091	13.8816	15.419	14.5925	11.8056	13.1254	12.8551	12.5863	14.4755	11.0341	12.836	12.053	12.6056	9.50443	13.9018	13.3766	0.432903
R.ponmudi	22.7656	8.57858	10.2717	14.2213	13.7647	13.4885	15.5245	15.5245	11.0686	9.05397	9.85742	9.59902	10.6202	9.37875	10.2874	11.9741	12.7153	12.1297	14.4067	13.04	11.8236	11.8236
R.ponmudi	23.0502	7.84084	9.26431	14.5236	14.0691	13.7905	15.2667	15.2667	10.8247	9.83892	9.61768	9.35994	9.34195	9.14064	9.53264	11.7288	11.9268	11.8425	13.04	12.2451	12.1092	12.1092	1.75107
R.sushili	22.4551	9.08619	9.73274	12.0896	10.5816	12.6688	12.2845	11.7567	11.3711	11.1268	9.08619	8.83174	6.83049	8.57858	8.9878	5.22016	9.58118	11.5253	9.56417	9.58118	13.3971	13.3971	11.7046	11.46
R.griet	23.9668	13.1903	10.2176	14.6461	14.1355	13.9018	14.3049	13.7658	12.3189	11.2486	12.6056	12.3375	12.5863	10.5301	11.5253	10.9888	11.7884	7.03621	13.1056	12.5863	6.83049	6.83049	11.0872	10.2874	11.2486
R.signatus	23.0502	9.35994	10.5146	12.6056	11.351	11.8829	15.0342	14.4755	10.3039	10.098	9.10353	8.84843	7.85579	6.63385	10.5301	10.098	10.6005	12.8751	9.87674	9.89689	11.2793	11.2793	9.87674	9.12168	8.31208	11.0341
R.signatus	22.7656	9.34195	8.72768	10.7737	9.8044	10.8068	13.5905	12.5504	10.8068	9.56417	9.59902	9.34195	8.06208	7.60642	8.9878	9.56417	10.3212	11.8623	8.8008	9.58118	12.3189	12.3189	10.3783	9.61768	7.30815	9.98719	4.01421
R.tinniens	23.6503	9.63715	9.78839	12.896	11.9044	11.1066	13.0866	13.0866	10.5816	10.3783	9.37875	9.12168	8.84843	6.15951	10.0296	9.59902	10.3584	12.3569	9.08619	10.1372	12.6258	12.6258	11.2162	10.1796	8.07606	10.5301	4.24677	4.00774
R.tinniens	24.2852	9.63715	9.27818	12.896	11.3711	11.1066	13.3569	13.0866	11.1066	9.85742	8.86593	8.61148	8.59462	6.64732	9.51811	9.59902	9.83892	12.3569	9.34195	9.87674	12.6258	12.6258	11.2162	10.1796	7.57854	10.5301	4.01421	4.00774	0.432903
R.honnametti	22.1213	11.5591	12.0199	13.3381	11.7721	14.1556	13.7795	13.2448	11.5417	12.8178	11.5253	11.7884	12.5679	10.5146	12.5679	10.744	12.836	8.77313	13.9018	13.649	4.02142	4.02142	10.5146	10.7898	12.053	6.34623	11.5417	11.5591	12.896	12.896
R.honnametti	22.429	11.2959	12.2845	13.6091	12.036	14.4311	14.0491	13.5114	11.8056	13.0866	11.7884	12.053	12.836	10.7737	12.836	11.0031	13.1056	9.02502	14.1766	13.923	4.25452	4.25452	10.2569	11.0509	11.7884	6.58777	11.8056	11.8236	13.1678	13.1678	0.215983
R.anili	22.1726	8.37532	9.26431	11.351	9.85742	11.3921	12.0708	11.8056	9.85742	8.3421	5.42607	5.18797	6.37785	6.87895	9.78839	5.90569	8.32669	9.75888	8.84843	8.35831	11.0509	11.0509	10.1372	9.37875	4.71515	9.74539	7.60642	7.09825	7.87154	7.37278	9.75888	10.0146
R.marki	22.4041	9.56417	7.98693	12.9405	11.95	12.3985	13.5905	13.5905	11.8623	11.3921	8.54891	8.29828	9.8044	7.33163	8.48904	9.53264	9.03908	12.5863	11.8829	11.9044	11.7567	11.7567	10.6005	9.32477	8.5225	10.7304	6.34623	7.33163	6.35599	6.35599	12.0199	12.2845	7.31949
R.blandus	24.4155	11.1698	12.3773	14.4991	12.6688	12.1733	12.8551	12.5863	9.8044	11.4365	10.3783	10.9046	8.81586	8.32669	11.0686	9.82124	9.87674	12.053	11.3921	10.8833	12.896	12.896	10.9046	10.6621	8.54891	11.8056	9.32477	10.8629	8.83174	8.83174	12.5863	12.3189	7.84084	10.3039
R.aghastyaensis	24.6706	9.41881	10.3039	10.5464	8.56334	13.04	11.7884	11.0031	9.83892	9.89689	7.63745	7.38807	5.90569	10.7312	9.8044	9.89689	8.59462	13.1678	7.35828	7.37278	15.1125	15.1125	11.2162	10.4428	7.35828	13.4643	8.88423	8.61148	7.13994	6.64732	14.2697	14.5491	7.15539	9.85742	9.37875
R.ochlandrae	23.6227	8.84843	10.0005	11.0182	10.3039	11.0872	12.5338	12.5338	11.0872	11.4139	9.10353	8.84843	8.57858	9.61768	9.50443	7.5658	11.1268	11.2486	10.8833	10.3783	12.3012	12.3012	11.6812	10.9046	7.5658	12.5863	9.08619	8.56334	8.09084	8.59462	11.5097	11.7721	8.61148	7.78901	11.1479	8.37532
R.leucolatus	22.9977	13.2137	4.93445	14.7081	14.1985	13.9681	16.0201	15.1798	13.4186	12.3569	13.1678	12.896	10.7898	8.7378	3.7894	9.72094	10.7584	13.6091	13.9451	13.1461	14.9866	14.9866	12.6258	11.8425	10.744	12.5504	11.8056	9.97475	10.7737	10.7737	14.1556	14.4311	11.5773	9.72094	14.2697	12.1297	10.7584
R.manohari	22.1464	7.82668	10.7584	11.7884	11.0686	11.3711	12.5504	12.5504	10.5816	10.6407	8.32669	7.82668	6.83049	8.32669	10.0005	8.54891	9.58118	12.0199	10.9046	8.84843	12.8178	12.8178	10.6005	9.83892	6.82034	12.3012	9.58118	9.05397	8.57858	8.57858	12.8178	13.0866	6.60925	9.02502	10.9046	8.10642	7.07439	10.744
R.archeos	24.5457	12.3773	14.4755	14.7306	13.7157	13.7157	14.5766	14.5766	12.6258	11.6163	12.9178	12.6468	10.5146	13.4643	14.2213	12.6056	13.1254	15.8574	12.3375	12.3569	16.9531	16.9531	15.9402	15.1125	12.3375	14.1556	12.896	11.5773	10.0146	10.5301	13.6286	13.9018	12.3985	12.0708	13.1461	11.0872	12.6258	15.0099	12.1092
R.chalazodes	24.6058	9.63715	9.50443	11.5591	10.3212	10.0621	12.8178	12.5504	11.1066	10.6407	9.37875	9.12168	9.10353	9.89689	9.77322	7.33163	9.58118	11.2635	9.85742	9.87674	12.8551	12.8551	12.7916	11.9991	6.84143	11.2793	9.61768	8.32669	7.85579	7.85579	12.5863	12.8551	7.37278	8.04891	11.1698	7.63745	2.87725	11.0341	6.59812	12.3773
R.crustai	24.0596	9.83892	13.2137	11.0182	9.53264	9.30842	13.3381	13.0686	8.54891	5.8846	11.1479	11.1479	9.82124	11.6812	13.5135	11.1066	11.7046	13.3766	12.1733	11.1268	13.1461	13.1461	9.83892	10.3783	12.1733	13.1254	11.3921	12.7153	11.95	11.95	12.5679	12.836	10.6407	12.4435	11.5095	10.3989	10.0796	14.2953	10.8833	12.6258	10.098
R.indigo	25.1888	11.9268	9.47957	14.2697	12.9885	14.2697	15.8574	15.5733	13.441	11.351	11.6587	10.8629	10.8434	8.83174	9.49158	11.351	12.1733	13.441	12.6916	12.4435	12.053	12.053	9.85742	8.59462	10.8247	11.0509	7.31949	8.32669	7.82668	7.33163	12.3569	12.6258	7.81332	8.04891	9.08619	11.7046	11.6371	11.5253	9.78839	14.8037	12.1964	14.66
R.johnceei	22.4551	7.33163	11.8425	9.74539	7.78901	7.54271	12.7841	12.5181	7.29761	3.54691	8.83174	8.57858	8.81586	9.08619	11.8623	9.30842	10.8434	12.053	10.6005	9.58118	12.8178	12.8178	10.3394	10.6202	8.8008	11.5097	9.32477	7.57854	8.57858	8.07606	11.7567	12.0199	7.59208	10.6407	10.8629	7.85579	9.32477	12.6258	8.32669	10.3039	8.57858	7.31949	11.6163
R.flaviocularis	24.9283	10.158	10.0146	11.5591	10.3212	10.5816	12.5504	12.0199	11.6371	10.1172	9.89689	9.63715	9.10353	9.89689	10.2874	7.33163	10.098	11.7884	9.85742	9.35994	13.3971	13.3971	13.3441	12.544	7.33163	11.8056	8.84843	8.07606	7.35828	7.35828	12.5863	12.8551	8.37532	8.54891	11.7046	7.63745	3.33492	10.5146	7.08593	11.8425	1.31012	10.098	11.6587	8.57858
R.resplendens	22.2	7.08593	9.05397	12.6258	11.3711	11.6812	15.0099	14.4528	11.1479	10.1172	7.57854	7.57854	7.81332	11.4365	9.32477	8.8008	11.1479	14.2213	11.1268	10.098	12.8551	12.8551	9.85742	9.10353	8.29828	13.4186	10.098	10.0796	10.6407	10.6407	11.5253	11.7884	7.09825	9.30842	9.89689	8.35831	8.31208	12.1733	7.82668	12.1092	9.34195	10.7074	10.3394	8.57858	9.34195
R.jayarami	24.9283	9.25126	14.1556	11.0031	9.51811	6.58777	14.1355	14.1355	7.05371	10.2717	11.3134	11.0509	10.8434	12.3773	12.8178	14.0168	12.3569	14.1766	13.4186	12.896	14.0981	14.0981	13.9681	13.7157	12.3773	14.0808	12.0896	10.7898	11.8425	12.3773	13.5561	13.8264	10.3212	12.6468	11.8425	11.6163	10.5146	14.7306	10.7898	13.6091	10.5301	10.8068	14.4755	8.02498	11.5773	11.0872
R.ghatei	23.3359	10.8247	5.65495	14.2213	13.7157	13.7157	14.3713	14.3713	11.8236	11.0872	11.0872	10.5636	10.8068	8.8008	5.90569	12.9178	12.896	12.0896	14.2953	12.3985	12.053	12.053	9.30842	8.56334	11.8425	9.73274	9.54799	8.77313	9.82124	9.82124	11.7884	12.053	9.29289	9.02502	11.6163	13.5663	12.1297	7.09825	10.5301	15.3687	12.9641	12.4435	8.02498	11.351	13.5135	11.1698	12.3012
R.theurkaufi	24.3812	3.56533	10.8068	13.4186	12.151	11.6163	14.9866	14.4311	10.3394	10.1372	6.12499	5.8846	9.08619	10.9267	11.0872	11.1479	10.158	15.3159	13.04	11.4365	14.0168	14.0168	9.32477	9.59902	8.56334	14.5491	10.9046	10.6202	11.1926	11.1926	13.9681	13.6926	7.85579	9.54799	10.6621	9.14064	8.83174	13.4643	8.81586	13.7157	9.61768	10.6407	12.9885	9.32477	10.1372	6.10584	9.49158	12.1297
R.flaviventris*	22.7656	9.59902	10.2717	14.4991	13.7647	14.3218	15.2436	14.9642	11.8623	9.30842	9.08619	9.34195	10.6202	8.35831	10.0296	11.3921	10.5816	10.5464	14.69	11.95	12.3569	12.3569	4.00774	4.24677	12.1964	10.7898	10.1372	10.158	11.2162	10.6843	11.0341	11.2959	9.61768	10.3783	10.6407	11.4843	11.6812	11.8236	10.0796	16.2283	11.7046	10.6202	8.83174	10.6407	12.2451	11.1698	14.0168	8.29828	10.8833
R.kakachi	22.0974	10.6005	12.036	11.2959	9.8044	11.0341	13.0866	12.8178	10.2874	9.82124	9.30842	9.05397	7.78901	10.0796	12.053	5.67642	9.58118	11.495	10.3039	9.8044	13.0866	13.0866	11.3921	11.4139	4.96041	11.7422	9.29289	9.27818	9.30842	9.30842	10.7177	10.9755	6.12499	10.3039	11.0872	8.57858	7.78901	12.2845	7.80077	11.8056	7.55385	9.77322	12.151	7.55385	7.06365	9.27818	11.5417	13.4186	10.0621
R.echinatus	23.3636	10.3989	10.0005	13.1056	12.6468	14.3492	15.2667	14.7081	12.151	10.3212	11.1479	11.1479	9.30842	8.09084	9.75888	9.32477	10.6005	12.6056	10.8434	10.0796	12.6056	12.6056	6.14723	6.40282	9.32477	9.74539	7.57854	8.06208	8.3421	8.3421	11.8056	11.5417	9.34195	9.03908	10.3989	9.87674	11.1268	10.5	9.83892	13.9451	12.4921	12.5176	8.81586	10.8434	12.4921	9.61768	13.7157	9.29289	11.1698
R.kadalarensis	24.6706	8.90334	9.78839	10.5146	9.29289	14.0966	13.3569	12.8178	10.3584	10.9046	8.35831	8.10642	7.34456	10.158	8.78655	10.3783	8.84843	13.6704	9.34195	8.84843	15.1125	15.1125	10.3783	9.61768	7.82668	14.0168	9.61768	8.83174	7.60642	7.60642	14.2697	14.5491	7.62154	9.82124	10.9046	1.97102	8.09084	10.5464	7.57854	12.3773	8.10642	11.4139	11.1268	9.34195	8.10642	8.32669	11.5773	12.151	8.62913
R.kadalarensis	24.6706	8.90334	9.27818	10.5146	9.29289	13.5395	12.8178	12.2845	9.83892	10.9046	8.86593	8.61148	6.85315	9.63715	8.2853	10.3783	8.84843	13.6704	9.34195	8.84843	14.83	14.83	10.3783	9.61768	7.33163	13.4643	9.10353	8.32669	7.11136	7.11136	13.992	14.2697	8.1228	9.30842	10.3783	2.41945	7.59208	10.0296	7.57854	11.8425	8.10642	11.4139	11.1268	9.34195	8.10642	7.82668	11.0509	11.6163	8.1228
R.primarrumfi	23.6503	8.61148	9.53264	13.1678	12.1733	11.6371	12.8178	12.8178	11.1066	9.85742	7.85579	7.60642	7.84084	6.15951	9.77322	8.57858	10.098	12.6258	9.59902	9.61768	12.0896	12.0896	10.158	9.14064	7.08593	10.0146	4.71515	4.47286	1.31012	1.31012	11.8236	12.0896	6.87895	6.59812	8.83174	7.63745	8.59462	10.5146	7.57854	9.75888	8.35831	11.95	7.57854	8.57858	7.85579	9.08619	12.3773	9.05397	10.1372
R.primarrumfi	23.6503	8.61148	9.02502	13.1678	11.6371	11.1066	13.0866	12.8178	11.1066	9.34195	7.85579	7.60642	8.09084	6.15951	9.26431	8.57858	9.58118	12.0896	9.85742	9.87674	12.0896	12.0896	10.158	9.14064	7.08593	10.0146	4.48041	4.47286	1.31012	0.869587	11.8236	12.0896	6.87895	6.59812	8.83174	7.13994	8.59462	10.5146	8.07606	9.75888	7.85579	11.4139	7.57854	8.07606	7.35828	9.59902	12.3773	9.56417	10.1372
R.uthamani	22.1464	8.57858	12.0708	11.5253	10.8068	10.8434	12.0199	12.0199	9.8044	10.3783	9.08619	8.57858	8.06208	7.08593	11.2959	8.8008	10.098	11.7567	10.1172	9.61768	12.2845	12.2845	10.8629	10.6202	7.06365	12.036	9.32477	8.8008	8.32669	8.83174	12.2845	12.5504	6.36653	9.27818	9.34195	9.37875	7.81332	12.053	1.75457	12.3773	7.33163	10.3584	9.53264	8.07606	8.32669	9.85742	10.2717	10.7898	9.58118
R.aureus	23.3926	10.158	9.02502	13.7157	12.7153	12.4435	15.8574	15.8574	11.6371	11.7046	10.158	9.89689	8.3421	7.13994	9.8044	10.3783	11.6812	12.9405	10.1172	10.9267	13.441	13.441	9.63715	9.39838	8.07606	11.0509	4.48041	4.70705	4.48871	4.48871	13.1678	13.441	7.87154	6.59812	9.59902	9.67855	9.87674	10.5464	9.08619	12.151	9.89689	13.594	7.33163	9.85742	9.89689	9.85742	12.1092	9.08619	10.6621
R.ravii	22.6881	9.65745	11.0341	14.2451	12.6916	11.351	13.6091	13.0686	9.53264	10.098	8.84843	9.10353	9.08619	1.30761	10.5301	8.06208	10.6005	11.5417	10.8833	10.9046	11.0182	11.0182	10.3989	10.158	8.06208	11.0341	6.37785	7.59208	5.6653	5.6653	10.5	10.7584	7.35828	7.31949	8.56334	9.65745	10.1172	10.2429	8.81586	13.441	9.87674	11.3921	9.58118	8.81586	9.87674	11.95	12.6258	9.54799	11.2162
R.hassanensis*	24.9283	9.37875	9.02502	12.6258	11.1066	11.3711	14.1766	13.9018	10.8434	9.08619	9.12168	8.86593	8.3421	6.89302	9.51811	9.85742	9.58118	12.896	9.34195	9.35994	12.3569	12.3569	10.4205	9.39838	8.32669	10.7898	4.71515	4.70705	1.08937	0.650768	12.6258	12.896	7.62154	7.08593	9.08619	6.40282	8.84843	10.7737	9.08619	11.0509	8.61148	11.6812	7.08593	7.82668	8.10642	9.85742	12.1092	9.82124	10.9267
R.dubois	23.3926	7.13994	8.5225	11.5963	10.3584	11.4139	11.7884	11.0031	9.83892	8.86593	5.43661	5.19794	5.90569	6.89302	8.03654	5.17876	8.3421	10.2569	7.85579	6.87895	11.5591	11.5591	10.158	8.88423	4.70705	9.75888	8.1228	6.62116	7.13994	6.64732	10.7737	11.0341	2.64998	6.84143	7.11136	6.67657	7.62154	10.8068	6.13572	10.5636	6.40282	10.1372	8.07606	7.11136	6.89302	5.89476	10.3039	9.56417	6.63385
* Following Abraham et al [39] R. emeraldi is synonym with R. flaviventris and R. montanus is synonym with R. hassanensis
[truncated: 11 more columns]
