# Supplementary material for: Integrative Taxonomic Approach for Describing a New Cryptic Species of Bush Frog (Raorchestes: Anura: Rhacophoridae) from the Western Ghats, India
Source: PLoS One. 2016 Mar 2;11(3):e0149382. doi: 10.1371/journal.pone.0149382 (PMC4774957; doi:10.1371/journal.pone.0149382)
Supplement: S5 Table — (XLSX) [file pone.0149382.s005.xlsx]

## Sheet: Table 4S. Factor loading of LDA
	Factor 1	Factor 2
1	-0.966864	0.178049
2	1.62011	-0.224812
3	-0.516587	1.36775
4	-0.543684	0.347032
5	0.109133	1.67023
6	-0.235107	2.1709
7	-0.470208	-0.133553
8	-1.58386	-0.903578
9	-3.90726	-0.551333
10	-3.55932	-0.830697
11	-3.72786	-0.199132
12	-2.97052	-0.170883
13	1.03747	-1.52791
14	2.73822	-2.05687
15	3.97715	-1.2815
16	1.72428	0.696286
17	3.88044	0.198242
18	3.39446	1.25179
